# Supplementary material for: Estimation of spatial and temporal variability of pasture growth and digestibility in grazing rotations coupling unmanned aerial vehicle (UAV) with crop simulation models
Source: PLoS One. 2019 Mar 13;14(3):e0212773. doi: 10.1371/journal.pone.0212773 (PMC6415791; doi:10.1371/journal.pone.0212773)
Supplement: S1 Data — (XLS) [file pone.0212773.s003.xls]

## Sheet: Figure 3
Order	Plot	Date	pasture	Treatment	LAI	Biomass	NDVI
1	H1	2016-06-21	Fescue	OH1	0.165	1394	0.594082																	biomass	NDVI
2	H2	2016-06-21	Fescue	OH2	0.16	1384.43	0.603221																min	226.286	0.232383
3	H3	2016-06-21	Fescue	OH3	0.425	1374.86	0.610474																max	4208	0.767373
4	H4	2016-06-21	Fescue	OL1	0.01	226.286	0.325221																mean	1545.05	0.62537
5	H5	2016-06-21	Fescue	OL2	0.01	294.243	0.276398
6	H6	2016-06-21	Fescue	OL3	0.01	362.2	0.323145
7	H7	2016-06-21	Fescue	OM1	0.12	634.667	0.538132
8	H8	2016-06-21	Fescue	OM2	0.03	612.333	0.466775
9	H9	2016-06-21	Fescue	OM3	0.24	590	0.481284
10	H1	2016-06-30	Fescue	OH1	0.666667	2408	0.683636
11	H2	2016-06-30	Fescue	OH2	0.982	1740	0.686369
12	H3	2016-06-30	Fescue	OH3	1.21333	2844	0.706288
13	H4	2016-06-30	Fescue	OL1	0.103333	460	0.549103
14	H5	2016-06-30	Fescue	OL2	0.05	608	0.488971
15	H6	2016-06-30	Fescue	OL3	0.16	556	0.538201
16	H7	2016-06-30	Fescue	OM1	0.356667	1732	0.67427
17	H8	2016-06-30	Fescue	OM2	0.576667	1676	0.642837
18	H9	2016-06-30	Fescue	OM3	0.3175	1364	0.640068
19	H1	2016-07-11	Fescue	OH1	1.20333	2596	0.722765
20	H2	2016-07-11	Fescue	OH2	1.68	2312	0.70367
21	H3	2016-07-11	Fescue	OH3	1.98667	2868	0.744492
22	H4	2016-07-11	Fescue	OL1	0.443333	1212	0.73521
23	H5	2016-07-11	Fescue	OL2	0.386667	1028	0.656176
24	H6	2016-07-11	Fescue	OL3	1	888	0.724609
25	H7	2016-07-11	Fescue	OM1	1.13333	2180	0.746158
26	H8	2016-07-11	Fescue	OM2	1.12	1424	0.712102
27	H9	2016-07-11	Fescue	OM3	1.06333	1692	0.719281
28	H1	2016-07-19	Fescue	OH1	4.89	4208	0.740383
29	H2	2016-07-19	Fescue	OH2	3.54	2856	0.739795
30	H3	2016-07-19	Fescue	OH3	6.46333	4072	0.753162
31	H4	2016-07-19	Fescue	OL1	2.68333	1796	0.756118
32	H5	2016-07-19	Fescue	OL2	2.03667	1420	0.735518
33	H6	2016-07-19	Fescue	OL3	2.92	1976	0.760443
34	H7	2016-07-19	Fescue	OM1	2.88	2716	0.752938
35	H8	2016-07-19	Fescue	OM2	4.42	2392	0.750263
36	H9	2016-07-19	Fescue	OM3	3.91	2292	0.754132
37	H10	2016-06-21	Ryegrass	RH1	0.4	1221.71	0.601187
38	H11	2016-06-21	Ryegrass	RH2	0.68	1317.43	0.583449
39	H12	2016-06-21	Ryegrass	RH3	0.9	1413.14	0.593637
40	H13	2016-06-21	Ryegrass	RL1	0.01	336.889	0.294165
41	H14	2016-06-21	Ryegrass	RL2	0.01	295.944	0.291663
42	H15	2016-06-21	Ryegrass	RL3	0.01	255	0.232383
43	H16	2016-06-21	Ryegrass	RM1	0.22	679.333	0.486014
44	H17	2016-06-21	Ryegrass	RM2	0.23	594.467	0.472584
45	H18	2016-06-21	Ryegrass	RM3	0.13	509.6	0.406211
46	H10	2016-06-30	Ryegrass	RH1	1.41667	2041.31	0.677425
47	H11	2016-06-30	Ryegrass	RH2	1.69	1988.61	0.67367
48	H12	2016-06-30	Ryegrass	RH3	1.46667	1997.39	0.686115
49	H13	2016-06-30	Ryegrass	RL1	0.08	456	0.504139
50	H14	2016-06-30	Ryegrass	RL2	0.01	452	0.484921
51	H15	2016-06-30	Ryegrass	RL3	0.01	372	0.383369
52	H16	2016-06-30	Ryegrass	RM1	0.37	1461.59	0.630222
53	H17	2016-06-30	Ryegrass	RM2	0.37	1329.84	0.621906
54	H18	2016-06-30	Ryegrass	RM3	0.286667	1092.68	0.526631
55	H10	2016-07-11	Ryegrass	RH1	2.15667	2432	0.719234
56	H11	2016-07-11	Ryegrass	RH2	3.43333	2412	0.70555
57	H12	2016-07-11	Ryegrass	RH3	2.44333	2128	0.68682
58	H13	2016-07-11	Ryegrass	RL1	0.753333	972	0.713984
59	H14	2016-07-11	Ryegrass	RL2	0.643333	1012	0.652917
60	H15	2016-07-11	Ryegrass	RL3	0.18	564	0.604116
61	H16	2016-07-11	Ryegrass	RM1	0.803333	1628	0.72613
62	H17	2016-07-11	Ryegrass	RM2	1.50667	1536	0.717374
63	H18	2016-07-11	Ryegrass	RM3	0.603333	1128	0.617396
64	H10	2016-07-19	Ryegrass	RH1	4.95333	2968	0.74687
65	H11	2016-07-19	Ryegrass	RH2	4.44	3200	0.738154
66	H12	2016-07-19	Ryegrass	RH3	3.34333	2700	0.729799
67	H13	2016-07-19	Ryegrass	RL1	2.30667	1596	0.767373
68	H14	2016-07-19	Ryegrass	RL2	1.28	1244	0.740364
69	H15	2016-07-19	Ryegrass	RL3	1.15	1348	0.739144
70	H16	2016-07-19	Ryegrass	RM1	3.53	2532	0.76537
71	H17	2016-07-19	Ryegrass	RM2	3.29667	2024	0.758995
72	H18	2016-07-19	Ryegrass	RM3	1.81	1816	0.711661

## Sheet: Fig 4a, Table 2
N	Nº	Strip	Specie	Flight	date	Cdax biomass	Cdax heigth	desv mass Cdax	Ruler (cm)	desv cm ruler	Ruler biomass	desv mass ruler	NDVI	desv NDVI	biomassNDVI	obs-est Rule	obs-est Cdax	desv B/rul-Cdax	ruler&Cdax_mass	Ruler-Cdax	obs-est									x	1899-12-31 01:01:00
2	1	201	Fescue	1	2016-06-25	1696	10.3067	466.59	16.9565	6.06389	1570.43	745.676	0.676864	0.0580444	1629.91	6.97758	-118.589	88.7889	1633.22	-125.567	55.8057									0	0
5	2	202	Fescue	1	2016-06-25	1571	9.47333	333.517	20.2273	6.33908	1972.64	779.517	0.723048	0.0536246	2008.46	-20.9523	380.685	284.001	1771.82	401.638	-179.867									3900	3900
3	7	207	Fescue	1	2016-06-25	1679	10.1933	347.378	17	5.51032	1575.78	677.604						72.9876	1627.39	-103.22									0.2	3900	3120
1	8	208	Fescue	1	2016-06-25	1397	8.31333	308.43	15.3182	3.35781	1368.97	412.91	0.590939	0.088087	1151.15	-307.48	-335.513	19.8225	1382.98	-28.0332	321.497								780	3900	4680
7	11	603	Fescue	1	2016-06-25	1692	10.28	352.692	21.8261	6.13968	2169.24	754.996	0.718431	0.073831	2006.24	-258.662	218.581	337.462	1930.62	477.244	20.0405
6	12	604	Fescue	1	2016-06-25	1843	11.2867	261.57	20.3182	3.70825	1983.82	456.003	0.730027	0.0607443	2085.74	31.6775	172.494	99.5725	1913.41	140.817	-102.086
4	16	608	Fescue	1	2016-06-25	1598	9.65333	331.386	17.4783	3.62904	1634.59	446.264	0.620515	0.0714956	1278.42	-418.05	-381.458	25.8743	1616.3	36.5917	399.754
6	17	201	Fescue	2	2016-06-30	1908	11.72	404.133	23.5652	7.33501	2383.1	901.986	0.73638	0.0359521	2102.65	-307.71	167.395	335.95	2145.55	475.105	70.1579
4	18	202	Fescue	2	2016-06-30	1960	12.0667	379.626	23.3478	4.92312	2356.37	605.397	0.786802	0.0342002	2649.99	262.113	658.485	280.277	2158.19	396.372	-460.299
2	23	207	Fescue	2	2016-06-30	1866	11.44	233.462	19.7826	3.67988	1917.96	452.515	0.719181	0.045165	1954.92	-0.762864	51.1945	36.7394	1891.98	51.9574	-25.2158
3	24	208	Fescue	2	2016-06-30	1740	10.6	294.292	21.5	4.62507	2129.14	568.745	0.715012	0.0522321	1932.8	-248.446	140.699	275.167	1934.57	389.145	53.8732
9	27	603	Fescue	2	2016-06-30	2091	12.94	394.405	27	5.01303	2805.48	616.452	0.771987	0.0516005	2505.47	-359.858	354.622	505.214	2448.24	714.48	2.61769
8	28	604	Fescue	2	2016-06-30	2273	14.1533	343.105	26.75	5.70469	2774.74	701.506	0.773191	0.035916	2490	-315.506	186.232	354.782	2523.87	501.737	64.6369
7	31	607	Fescue	2	2016-06-30	2236	13.9067	255.738	25.5417	6.26223	2626.15	770.067	0.715567	0.0341227	1907.88	-740.628	-350.479	275.877	2431.07	390.149	545.553
5	32	608	Fescue	2	2016-06-30	1998	12.32	320.961	23.5	5.44538	2375.09	669.618	0.701919	0.0505621	1814.49	-604.54	-227.455	266.639	2186.54	377.085	415.997
2	31	201	Fescue	3	2016-07-11	1672	10.1467	435.335	14.0417	4.2883	1211.99	527.332	0.690408	0.0553556	1731.16	467.048	7.04154	325.274	1442	-460.006	-237.045
4	32	202	Fescue	3	2016-07-11	1785	10.9	359.786	20.913	7.22315	2056.97	888.231	0.741247	0.0439416	2165.09	65.5221	337.489	192.31	1920.98	271.967	-201.506
5	37	207	Fescue	3	2016-07-11	2317	14.4467	472.556	28.7917	6.11469	3025.8	751.924	0.803202	0.0308435	2849.73	-201.669	507.132	501.198	2671.4	708.801	-152.732
1	38	208	Fescue	3	2016-07-11	1468	8.78667	324.859	14.2609	3.58301	1238.95	440.602	0.666329	0.0734501	1585.38	263.684	34.6331	161.963	1353.47	-229.051	-149.159
3	41	603	Fescue	3	2016-07-11	1905	11.7	359.663	18.8636	6.25106	1804.95	768.693	0.726436	0.0696505	2071.01	177.456	77.4069	70.7451	1854.98	-100.049	-127.431
6	42	604	Fescue	3	2016-07-11	2273	14.1533	435.93	28.8333	10.4035	3030.92	1279.31	0.766233	0.0478874	2432.26	-649.321	108.604	535.934	2651.96	757.925	270.358
7	45	607	Fescue	3	2016-07-11	2670	16.8	316.422	34.3913	4.84054	3714.39	595.241	0.780888	0.0265272	2566.71	-1166.33	-121.94	738.494	3192.19	1044.39	644.134
8	46	608	Fescue	3	2016-07-11	1853	11.3533	462.239	29	5.4272			0.716247	0.0497378					1853
3	47	201	Fescue	4	2016-07-18	1817	11.1133	386.439	22.7273	8.14267	2280.06	1001.3	0.743337	0.0293645	2162.04	-137.028	326.035	327.435	2048.53	463.063	-94.5039
4	48	202	Fescue	4	2016-07-18	2073	12.82	352.752	23.1818	5.12358	2335.96	630.047	0.788961	0.0264877	2663.8	308.72	571.678	185.94	2204.48	262.958	-440.199
2	53	207	Fescue	4	2016-07-18	1840	11.2667	324.947	20.5217	6.16345	2008.85	757.92	0.715513	0.0557761	1943.62	-123.798	45.0501	119.394	1924.42	168.848	39.374
5	54	208	Fescue	4	2016-07-18	1925	11.8333	328.784	23.4545	7.44329	2369.5	915.302	0.753992	0.0386901	2283.91	-118.565	325.931	314.306	2147.25	444.495	-103.683
7	57	603	Fescue	4	2016-07-18	2312	14.4133	421.082	26.9048	8.07406	2793.77	992.867	0.785161	0.0435014	2643.69	-195.008	286.76	340.662	2552.88	481.769	-45.8761
9	58	604	Fescue	4	2016-07-18	2404	15.0267	344.589	29.625	3.54858	3128.28	436.368	0.798322	0.0273528	2781.79	-366.967	357.31	512.141	2766.14	724.276	4.82858
6	61	607	Fescue	4	2016-07-18	2249	13.9933	275.769	25	5.2915	2559.54	650.696	0.719682	0.0452031	1960.9	-637.909	-327.369	219.585	2404.27	310.54	482.639
8	62	608	Fescue	4	2016-07-18	2171	13.4733	399.481	27.6667	6.38654	2887.46	785.353	0.740553	0.0353952	2141.55	-771.754	-55.294	506.614	2529.23	716.46	413.524
9	3	203	Ryegrass	1	2016-06-25	1831	10.4353	409.012	19.3182	5.6009	1860.85	688.743	0.726363	0.0513307	2033.85	120.892	150.739	21.1049	1845.92	29.8468	-135.816
8	4	204	Ryegrass	1	2016-06-25	1834	10.4529	434.984	18.3043	5.81092	1736.18	714.569	0.759904	0.0448032	2359.59	576.944	479.12	69.1723	1785.09	-97.8243	-528.032
10	5	205	Ryegrass	1	2016-06-25	2204	12.6294	405.513	19.8571	6.16673	1927.12	758.323	0.760917	0.0556153	2394.05	396.825	119.948	195.782	2065.56	-276.877	-258.386
12	6	206	Ryegrass	1	2016-06-25	2338	13.4176	450.955	24.125	9.06228	2451.94	1114.39	0.768213	0.0397043	2441.56	-48.4942	65.447	80.5686	2394.97	113.941	-8.47639
14	9	601	Ryegrass	1	2016-06-25	2328	13.3588	447.497	25.3478	7.30883	2602.31	898.767	0.743372	0.046764	2189.71	-458.925	-184.613	193.968	2465.16	274.312	321.769
15	10	602	Ryegrass	1	2016-06-25	2790	16.0765	433.405	25.4167	6.59326	2610.78	810.773	0.764663	0.0488787	2420.08	-246.352	-425.574	126.729	2700.39	-179.222	335.963
13	13	605	Ryegrass	1	2016-06-25	2680	15.4294	456.583	25.3043	7.63625	2596.97	939.029	0.773777	0.0481798	2523.01	-131.075	-214.109	58.7142	2638.48	-83.0343	172.592
13	19	203	Ryegrass	2	2016-06-30	2114	12.1	342.373	19.913	4.84217	1934	595.442	0.757216	0.054088	2349.06	350.636	170.633	127.281	2024	-180.003	-260.635
1	21	205	Ryegrass	2	2016-06-30	1361	7.67059	317.735	10.2	1.82382	739.584	224.275	0.466472	0.0747583	634.915	-141.561	-762.977	439.407	1050.29	-621.416	452.269
11	22	206	Ryegrass	2	2016-06-30	1399	7.89412	237.626	13	2.44949	1083.9	301.214	0.461517	0.107719	651.889	-499.381	-814.481	222.809	1241.45	-315.1	656.931
15	25	601	Ryegrass	2	2016-06-30	2493	14.3294	341.096	25.125	5.75071	2574.91	707.165	0.75857	0.0494095	2355.9	-275.97	-194.059	57.92	2533.96	81.9113	235.015
14	26	602	Ryegrass	2	2016-06-30		14.4529		24.8261	8.12209	2538.15	998.774							2538.15
10	29	605	Ryegrass	2	2016-06-30	1902	10.8529	362.575	12.0769	2.95696	970.389	363.617	0.491682	0.0859536	723.432	-298.665	-1230.28	658.748	1436.19	-931.611	764.471
12	30	606	Ryegrass	2	2016-06-30	1746	9.93529	206.863	13	2.9352	1083.9	360.941						468.175	1414.95	-662.1
9	33	203	Ryegrass	3	2016-07-11	1594	9.04118	255.744	14.5652	3.59072	1276.37	441.551	0.636272	0.119435	1461.54	31.8289	-285.796	224.595	1435.19	-317.625	126.984
10	34	204	Ryegrass	3	2016-07-11	1564	8.86471	320.057	14.8333	4.05041	1309.35	498.079	0.668394	0.12429	1699.79	207.655	-46.9997	180.068	1436.67	-254.655	-80.3278
11	35	205	Ryegrass	3	2016-07-11	1821	10.3765	381.18	17.125	3.85963	1591.15	474.619	0.71891	0.076697	2014.36	323.653	93.8042	162.528	1706.08	-229.849	-208.729
12	36	206	Ryegrass	3	2016-07-11	2077	11.8824	234.984	17.2917	5.15397	1611.65	633.784	0.734442	0.0777776	2169.86	445.295	-20.0591	329.055	1844.32	-465.354	-212.618
13	39	601	Ryegrass	3	2016-07-11	1899	10.8353	242.981	17.7391	4.0364	1666.67	496.356	0.65835	0.0733101	1448.37	-218.305	-450.634	164.282	1782.84	-232.329	334.47
14	40	602	Ryegrass	3	2016-07-11	1978	11.3	204.54	19.1364	4.21218	1838.49	517.971	0.668444	0.0957423	1517.35	-321.138	-460.649	98.6494	1908.24	-139.511	390.893
11	49	203	Ryegrass	4	2016-07-18	1972	11.2647	252.629	18.0455	4.01755	1704.34	494.038	0.774113	0.0600418	2544.42	765.372	497.712	189.265	1838.17	-267.66	-631.542
1	51	205	Ryegrass	4	2016-07-18	1392	7.85294	273.998	11.4545	3.44656	893.855	423.824	0.611861	0.0854922	1168.96	275.109	-223.035	352.241	1142.93	-498.145	-26.0371
10	52	206	Ryegrass	4	2016-07-18	1538	8.71176	292.843	16.9565	5.45626	1570.43	670.956	0.669799	0.0715262	1604.1	-43.5757	-11.1423	22.9339	1554.22	32.4335	27.359
12	55	601	Ryegrass	4	2016-07-18	2291	13.1412	227.218	23.2857	4.0267	2348.73	495.163	0.748577	0.0691662	2286.95	-153.303	-95.5689	40.8243	2319.87	57.7343	124.436
13	56	602	Ryegrass	4	2016-07-18	2348	13.4765	241.484	23.6818	4.88327	2397.44	600.496	0.759712	0.0599802	2386.1	-86.3649	-36.9218	34.9616	2372.72	49.4432	61.6434

## Sheet: Fig 4b, Table 2
N	Nº	Strip	Specie	Flight	date	meanRulCda	desvestRul-Cda	Diff mean-drone
2	1	201	Fescue	1	2016-06-25	1633.22	88.7889	3.31137									x	1899-12-31 01:01:00		cero	sd+	sd-
5	2	202	Fescue	1	2016-06-25	1771.82	284.001	-236.638									0	0		0	500	-500
3	7	207	Fescue	1	2016-06-25												3900	3900		0	500	-500
1	8	208	Fescue	1	2016-06-25	1382.98	19.8225	231.833								0.2	3900	3120
7	11	603	Fescue	1	2016-06-25	1930.62	337.462	-75.6145								780	3900	4680
6	12	604	Fescue	1	2016-06-25	1913.41	99.5725	-172.332
4	16	608	Fescue	1	2016-06-25	1616.3	25.8743	337.875
6	17	201	Fescue	2	2016-06-30	2145.55	335.95	42.8975
4	18	202	Fescue	2	2016-06-30	2158.19	280.277	-491.8
2	23	207	Fescue	2	2016-06-30	1891.98	36.7394	-62.946
3	24	208	Fescue	2	2016-06-30	1934.57	275.167	1.7709
9	27	603	Fescue	2	2016-06-30	2448.24	505.214	-57.2318
8	28	604	Fescue	2	2016-06-30	2523.87	354.782	33.8729
7	31	607	Fescue	2	2016-06-30	2431.07	275.877	523.193
5	32	608	Fescue	2	2016-06-30	2186.54	266.639	372.054
2	31	201	Fescue	3	2016-07-11	1442	325.274	-289.167
4	32	202	Fescue	3	2016-07-11	1920.98	192.31	-244.105
5	37	207	Fescue	3	2016-07-11	2671.4	501.198	-178.33
1	38	208	Fescue	3	2016-07-11	1353.47	161.963	-231.906
3	41	603	Fescue	3	2016-07-11	1854.98	70.7451	-216.035
6	42	604	Fescue	3	2016-07-11	2651.96	535.934	219.7
7	45	607	Fescue	3	2016-07-11	3192.19	738.494	625.483
8	46	608	Fescue	3	2016-07-11
3	47	201	Fescue	4	2016-07-18	2048.53	327.435	-113.512
4	48	202	Fescue	4	2016-07-18	2204.48	185.94	-459.318
2	53	207	Fescue	4	2016-07-18	1924.42	119.394	-19.1919
5	54	208	Fescue	4	2016-07-18	2147.25	314.306	-136.662
7	57	603	Fescue	4	2016-07-18	2552.88	340.662	-90.8101
9	58	604	Fescue	4	2016-07-18	2766.14	512.141	-15.655
6	61	607	Fescue	4	2016-07-18	2404.27	219.585	443.367
8	62	608	Fescue	4	2016-07-18	2529.23	506.614	387.68
9	3	203	Ryegrass	1	2016-06-25	1845.92	21.1049	-187.926
8	4	204	Ryegrass	1	2016-06-25	1785.09	69.1723	-574.5
10	5	205	Ryegrass	1	2016-06-25	2065.56	195.782	-328.486
12	6	206	Ryegrass	1	2016-06-25	2394.97	80.5686	-46.5888
14	9	601	Ryegrass	1	2016-06-25	2465.16	193.968	275.444
15	10	602	Ryegrass	1	2016-06-25	2700.39	126.729	280.307
13	13	605	Ryegrass	1	2016-06-25	2638.48	58.7142	115.472
13	19	203	Ryegrass	2	2016-06-30	2024	127.281	-325.066
1	21	205	Ryegrass	2	2016-06-30	1050.29	439.407	415.377
11	22	206	Ryegrass	2	2016-06-30	1241.45	222.809	589.561
15	25	601	Ryegrass	2	2016-06-30	2533.96	57.92	178.059
14	26	602	Ryegrass	2	2016-06-30
10	29	605	Ryegrass	2	2016-06-30	1436.19	658.748	712.763
12	30	606	Ryegrass	2	2016-06-30
9	33	203	Ryegrass	3	2016-07-11	1435.19	224.595	-26.3508
10	34	204	Ryegrass	3	2016-07-11	1436.67	180.068	-263.113
11	35	205	Ryegrass	3	2016-07-11	1706.08	162.528	-308.289
12	36	206	Ryegrass	3	2016-07-11	1844.32	329.055	-325.535
13	39	601	Ryegrass	3	2016-07-11	1782.84	164.282	334.47
14	40	602	Ryegrass	3	2016-07-11	1908.24	98.6494	390.893
11	49	203	Ryegrass	4	2016-07-18	1838.17	189.265	-706.25
1	51	205	Ryegrass	4	2016-07-18	1142.93	352.241	-26.0371
10	52	206	Ryegrass	4	2016-07-18	1554.22	22.9339	-49.8813
12	55	601	Ryegrass	4	2016-07-18	2319.87	40.8243	32.9129
13	56	602	Ryegrass	4	2016-07-18	2372.72	34.9616	-13.3814

## Sheet: Figure 5
Pasture	Season	Treatment	GDC	Leaf stage_obs	Leaf stage_est	Length_obs	Length_est	DMD_Obs	DMD_Est	NDFD_Obs	NDFD_Est	NDF_Obs	NDF_Est
Fescue	spring	Medium	114.69	1.1	0.518187	24.1515	23.4314	73.9059	68.5262	68.8757	63.024	45.6047	52.9365
Fescue	spring	Medium	214.99	1.21444	1			73.221	64.8583	71.2706	56.9652	51.7901	54.0067
Fescue	spring	Medium	337.61	1.18276	1.56923			61.4495	64.2756	49.8688	55.6533	53.1615	53.7231
Fescue	spring	Medium	415.19	1.65	1.94732			60.4409	62.5544	49.3783	52.8074	54.6388	54.1305
Fescue	spring	Low	114.69	0.85	0.909912	16.2993	10.8861	76.8224	69.3045	74.3024	64.3193	43.8857	52.6769
Fescue	spring	Low	214.99	1.43615	1.48293	26	17.2965	74.1145	68.224	72.7755	62.2421	51.3712	52.6405
Fescue	spring	Low	337.61	1.63679	2.26105			66.1848	66.1939	58.964	58.6545	53.4048	52.983
Fescue	spring	Low	415.19	2	2.90934			65.1758	65.3484	57.2697	57.095	53.6486	53.0278
Fescue	spring	High	114.69	1.05	0.383035	33.5708	43.3766	69.7636	66.9496	62.6811	60.4336	49.1343	53.4555
Fescue	spring	High	214.99	1.09351	0.733482			66.6644	61.48	57.8713	51.7683	50.8813	55.1919
Fescue	spring	High	337.61	1.09114	1.35132			65.9173	58.9657	60.7539	47.5836	56.522	55.5824
Fescue	spring	High	415.19	1.47761	1.92101			63.489	58.6397	55.9558	46.8265	55.8781	55.404
Fescue	summer	Medium	339	1.2	1.44771	20.7108	22.8638	72.5828	64.2753	69.4622	55.6584	50.8132	53.7298
Fescue	summer	Medium	690	2.13333	2.28959	31.35	34.3978	59.338	56.8392	51.3001	44.1458	59.0598	55.9685
Fescue	summer	Medium	1029	3.1	2.29397	41.9	43.7315	44.6666	47.007	28.1456	30.2764	60.4464	58.9371
Fescue	summer	Low	339	1.53333	2.14529	15.1115	11.0272	71.7978	66.0793	67.5141	58.4341	50.1824	52.9778
Fescue	summer	Low	690	2.26667	3.03909	25.4762	17.1363	64.5412	60.2293	55.0501	49.2539	52.4114	54.9219
Fescue	summer	Low	1029	3.1	2.5419	33.5	24.0362	50.106	49.8966	38.7215	34.5811	62.0022	58.3981
Fescue	summer	High	339	1.1	1.15766	30.5244	42.7967	70.6152	59.0987	63.3128	47.7505	47.6591	55.5055
Fescue	summer	High	690	1.9	1.96969	41.8	55.0809	57.1828	51.0323	46.3515	35.0801	57.6291	57.0976
Fescue	summer	High	1029	2.96667	2.50959	54.4	59.7183	46.5376	43.1519	33.696	24.4346	62.6845	59.4824
Ryegrass	spring	Medium	114.69	1.1	1.14698	17.4667	20.3933	79.526	78.2048	81.5099	79.5743	46.3707	48.4449
Ryegrass	spring	Medium	214.99	1.65	2	28	26.4695	77.8946	75.7689	79.5757	74.8593	49.9668	49.0485
Ryegrass	spring	Medium	337.61	2	2.83602		29.2832	75.35	72.9765	75.0503	70.8114	51.103	51.8129
Ryegrass	spring	Medium	415.19	2.2	2.9101			74.1125	71.535	71.8126	68.5496	49.6232	52.6703
Ryegrass	spring	Low	114.69	1	1.84297	13.4028	9.28124	81.2882	79.9715	83.6132	82.9548	41.5688	47.6876
Ryegrass	spring	Low	214.99	1.7	3	18.1	12.491	75.5451	78.3482	74.4085	79.6665	49.0589	47.959
Ryegrass	spring	Low	337.61	2.2	4.02456		16.706	77.7899	76.3912	78.98	76.5718	49.0492	49.9773
Ryegrass	spring	Low	415.19	2.7	3.99139			73.3702	73.9821	72.4866	73.0559	53.5368	52.3972
Ryegrass	spring	High	114.69	2	0.82433	18.6333		79.7751	73.3813	81.9807	70.7892	46.2001	50.388
Ryegrass	spring	High	214.99	2.25	1.50215	29.7		75.5035	72.3437	73.9487	68.7085	48.3527	50.3532
Ryegrass	spring	High	337.61	2	2.23673			73.5187	68.5657	71.7891	63.3472	51.6869	53.2957
Ryegrass	spring	High	415.19	2.2	2.24484			73.3442	65.2227	70.0239	58.3135	49.2253	54.8793
Ryegrass	summer	Medium	339	2.5	2.93126	22.8333	24.1843	75.0308	74.5026	72.9197	71.5804	48.261	47.8449
Ryegrass	summer	Medium	690	3.38571		27	29.8622	69.2965		65.6166		54.6877
Ryegrass	summer	Medium	1029	5		31.8571	32.5039	56.2326		42.7791		55.6919
Ryegrass	summer	Low	339	2.56667	3.95074		15.4903	78.1185	77.2714	79.1507	76.3324	47.8746	45.7529
Ryegrass	summer	Low	690	2.56		22.6	18.7824	77.7084		79.3217		50.2536
Ryegrass	summer	Low	1029	5		24.7	24.0936	55.274		41.445		56.0602
Ryegrass	summer	High	339	2.3	2.08222	25		73.408	68.5881	70.8226	61.584	50.3541	50.7912
Ryegrass	summer	High	690	4		27.4286		68.8163		63.7116		53.14
Ryegrass	summer	High	1029	5		28.1429		58.3517		42.5308		51.7639

## Sheet: Table 3
DMD		NDF		NDFD		Leaf stage		Length
Observed	Estimated	Observed	Estimated	Observed	Estimated	Observed	Estimated	Observed	Estimated
73.9059	68.5262	45.6047	52.9365	68.8757	63.024	1.1	0.518187	24.1515	23.4314
73.221	64.8583	51.7901	54.0067	71.2706	56.9652	1.21444	1	16.2993	10.8861
61.4495	64.2756	53.1615	53.7231	49.8688	55.6533	1.18276	1.56923	26	17.2965
60.4409	62.5544	54.6388	54.1305	49.3783	52.8074	1.65	1.94732	33.5708	43.3766
76.8224	69.3045	43.8857	52.6769	74.3024	64.3193	0.85	0.909912	20.7108	22.8638
74.1145	68.224	51.3712	52.6405	72.7755	62.2421	1.43615	1.48293	31.35	34.3978
66.1848	66.1939	53.4048	52.983	58.964	58.6545	1.63679	2.26105	41.9	43.7315
65.1758	65.3484	53.6486	53.0278	57.2697	57.095	2	2.90934	15.1115	11.0272
69.7636	66.9496	49.1343	53.4555	62.6811	60.4336	1.05	0.383035	25.4762	17.1363
66.6644	61.48	50.8813	55.1919	57.8713	51.7683	1.09351	0.733482	33.5	24.0362
65.9173	58.9657	56.522	55.5824	60.7539	47.5836	1.09114	1.35132	30.5244	42.7967
63.489	58.6397	55.8781	55.404	55.9558	46.8265	1.47761	1.92101	41.8	55.0809
72.5828	64.2753	50.8132	53.7298	69.4622	55.6584	1.2	1.44771	54.4	59.7183
59.338	56.8392	59.0598	55.9685	51.3001	44.1458	2.13333	2.28959	17.4667	20.3933
44.6666	47.007	60.4464	58.9371	28.1456	30.2764	3.1	2.29397	28	26.4695
71.7978	66.0793	50.1824	52.9778	67.5141	58.4341	1.53333	2.14529	13.4028	9.28124
64.5412	60.2293	52.4114	54.9219	55.0501	49.2539	2.26667	3.03909	18.1	12.491
50.106	49.8966	62.0022	58.3981	38.7215	34.5811	3.1	2.5419
70.6152	59.0987	47.6591	55.5055	63.3128	47.7505	1.1	1.15766
57.1828	51.0323	57.6291	57.0976	46.3515	35.0801	1.9	1.96969
46.5376	43.1519	62.6845	59.4824	33.696	24.4346	2.96667	2.50959
79.526	78.2048	46.3707	48.4449	81.5099	79.5743	1.1	1.14698
77.8946	75.7689	49.9668	49.0485	79.5757	74.8593	1.65	2
75.35	72.9765	51.103	51.8129	75.0503	70.8114	2	2.83602
74.1125	71.535	49.6232	52.6703	71.8126	68.5496	2.2	2.9101
81.2882	79.9715	41.5688	47.6876	83.6132	82.9548	1	1.84297
75.5451	78.3482	49.0589	47.959	74.4085	79.6665	1.7	3
77.7899	76.3912	49.0492	49.9773	78.98	76.5718	2.2	4.02456
73.3702	73.9821	53.5368	52.3972	72.4866	73.0559	2.7	3.99139
79.7751	73.3813	46.2001	50.388	81.9807	70.7892	2	0.82433
75.5035	72.3437	48.3527	50.3532	73.9487	68.7085	2.25	1.50215
73.5187	68.5657	51.6869	53.2957	71.7891	63.3472	2	2.23673
73.3442	65.2227	49.2253	54.8793	70.0239	58.3135	2.2	2.24484
75.0308	74.5026	48.261	47.8449	72.9197	71.5804	2.5	2.93126
78.1185	77.2714	47.8746	45.7529	79.1507	76.3324	2.56667	3.95074
73.408	68.5881	50.3541	50.7912	70.8226	61.584	2.3	2.08222

## Sheet: Figure 7
Order_4fly	Paddock Fig.6	Specie	Actual DMD	Predicted DMD	Biomass Drone	residual+growth		biomass_to rotation rotation 14	days to target	Leaf stage	Regrowth (GDD)	Days of regrowth					Biomass_Drone
1	604	fescue	65.7171	65.6308	2761.31	2159.6	601.705	2761.31	-0.771735	1	223	12			Specie	Paddock	Flight_1	Flight_2	Flight_3	Flight_4
2	202	fescue	65.7171	65.6308	2644.68	1893.92	750.761	2644.68	0.696362	1.07552	223	12			fescue	201	1577.41	2075.39	1679.04	2143.04
3	204	Ryegrass	77.5514	78.1461	2623.94	908.429	1715.51	2782.83	0.957404	4.19648	285	16			fescue	202	1951.69	2618.48	2122.49	2644.68
4	603	Ryegrass	65.9104	65.5709	2598.76	1845.26	753.496	2757.65	1.27436	1	183	10			Ryegrass	203	1981.74	2284.63	1308.2	2469.71
5	203	Ryegrass	78.1216	78.121	2469.71	882.204	1587.51	2787.49	2.89876	4.47285	263	14			Ryegrass	204	2313.12	2572.14	1517	2623.94
6	602	Ryegrass	73.8772	78.9578	2311.08	580.091	1730.99	2628.85	4.89556	4.22398	306	17			Ryegrass	205	2323.95	598.023	1914.8	1168.96
7	208	fescue	67.6377	66.449	2250.93	1456.92	794.012	2727.59	5.65266	1.37449	149	8			Ryegrass	206	2403.45	584.519	2056.94	1526.86
8	601	fescue	78.1216	78.121	2195.43	777.324	1418.11	2672.09	6.35127	4.04001	263	14			fescue	207		1917.19	2824.13	1885.05
9	201	Ryegrass	67.5648	66.6724	2143.04	1541.9	601.137	2778.59	7.0108	1.73081	183	10			fescue	208	1061.49	1880.7	1502.63	2250.93
10	608	Ryegrass	67.1446	65.3433	2115.71	1847.04	268.669	2751.26	7.35481	1.30537	149	8			Ryegrass	601	2143.39	2298.94	1448.37	2195.43
11	607	fescue	69.5407	66.4179	1921.63	1655.27	266.364	2716.07	9.79772	1.43704	89	5			Ryegrass	602	2364.43		1517.35	2311.08
12	207	fescue	69.5407	66.4179	1885.05	1618.69	266.364	2679.49	10.2582	1.51855	89	5			fescue	603	1910.58	2445.62	1982.41	2598.76
13	206	Ryegrass	79.9422	76.267	1526.86	1314.13	212.727	2480.18	14.7669	3.29715	52	3			fescue	604	2015.49	2459.23	2381.6	2761.31
14	605	Ryegrass	82.0163	77.6176	1307.9	1236.99	70.9091	2261.22	17.5231	4.07012	21	1			Ryegrass	605	2465.89	671.724	1090.48	1307.9
15	606	fescue	80.8319	76.267	1172.05	959.326	212.727	2284.27	19.233	4.03437	52	3			Ryegrass	606	2682.94		887.615	1172.05
16	205	fescue	82.0163	77.6176	1168.96	1098.06	70.9091	2281.18	19.2719	3.53661	21	1			fescue	607		1885.52	2548.06	1921.63
															fescue	608	1216.54	1770.55		2115.71
																mean	2029.44	1861.62	1785.41	2068.56
																	Leaf Stage
															Specie	Paddock	Flight_1	Flight_2	Flight_3	Flight_4
															fescue	201	0.75244	1.1684	0.31691	1.25432
															fescue	202	1	1.35753	0.447101	1.25476
															Ryegrass	203	2.34521	3.12719	2.46389	4
															Ryegrass	204	2.63075	3.3412	2.71187	4
															Ryegrass	205	3.77482	1	4.46405	0
															Ryegrass	206	0	1.39396	3.77198	0.716437
															fescue	207	0.317479	0.821993	1.71339	0.590054
															fescue	208	1.15171	1.86735	0	0.881653
															Ryegrass	601	2.34521	3.12719	2.46389	4
															Ryegrass	602	2.63075		3.62848	6
															fescue	603	0.75244	1.1684	0.252788	0.901116
															fescue	604	1	1.35753	0.447101	1.25476
															Ryegrass	605	3	1	4.46405	0
															Ryegrass	606	0	1.39396	3.77198	1
															fescue	607	0.317479	0.821993	1.71339	0.590054
															fescue	608	0.807848	1.33063	0	0.704704
																mean	1.42663	1.61849	2.03943	1.69674
																	DMD
															Specie	Paddock	Flight_1	Flight_2	Flight_3	Flight_4
															fescue	201	68.2826	67.3041	70.55	67.5648
															fescue	202	67.3526	67.0217	69.001	65.7171
															Ryegrass	203	78.0559	76.7565	80.2318	78.1216
															Ryegrass	204	77.4265	76.3524	78.9883	77.5514
															Ryegrass	205	77.8858	82.1413	79.532	82.0163
															Ryegrass	206	81.7577	80.8015	77.7701	79.9422
															fescue	207	70.5836	68.2473	65.3748	69.5407
															fescue	208	70.6522	69.3883	71.5463	67.6377
															Ryegrass	601	78.0559	76.7565	80.2318	78.1216
															Ryegrass	602	77.4265		79.9072	73.8772
															fescue	603	68.2826	67.3041	70.3389	65.9104
															fescue	604	67.3526	67.0217	69.001	65.7171
															Ryegrass	605	76.579	82.1413	79.532	82.0163
															Ryegrass	606	81.7577	80.8015	77.7701	80.8319
															fescue	607	70.5836	68.2473	65.3748	69.5407
															fescue	608	69.8737	69.0856	71.4332	67.1446
																mean	73.8693	73.2914	74.1615	73.2032
																	NDFD
															Specie	Paddock	Flight_1	Flight_2	Flight_3	Flight_4
															fescue	201	62.6209	60.7641	66.4159	61.2743
															fescue	202	61.0007	60.217	63.8128	58.2605
															Ryegrass	203	79.127	76.5499	83.4072	79.1386
															Ryegrass	204	77.9014	75.7397	80.9432	78.0202
															Ryegrass	205	78.6976	87.3114	81.919	87.0895
															Ryegrass	206	86.5702	84.6044	78.4712	82.9849
															fescue	207	66.4729	62.5625	57.4364	64.7146
															fescue	208	66.4598	64.2387	68.1146	61.5587
															Ryegrass	601	79.127	76.5499	83.4072	79.1386
															Ryegrass	602	77.9014		82.7132	78.1188
															fescue	603	62.6209	60.7641	66.0584	58.75
															fescue	604	61.0007	60.217	63.8128	58.2605
															Ryegrass	605	76.2372	87.3114	81.919	87.0895
															Ryegrass	606	86.5702	84.6044	78.4712	84.6798
															fescue	607	66.4729	62.5625	57.4364	64.7146
															fescue	608	65.2738	63.7106	67.9209	60.7516
																mean	72.1284	71.1805	72.6412	71.534
																	Residual
															Specie	Paddock	Flight_1	Flight_2	Flight_3	Flight_4
															fescue	201	1266.61	1266.61	1541.9	1541.9
															fescue	202	1552.09	1552.09	1893.92	1893.92
															Ryegrass	203	1350.34	1350.34	882.204	882.204
															Ryegrass	204	1566.92	1566.92	908.429	908.429
															Ryegrass	205	1260.31	456.205	456.205	1098.06
															Ryegrass	206		922.395	922.395	1314.13
															fescue	207	1561.99	1561.99	1561.99	1618.69
															fescue	208	839.487	839.487	1456.92	1456.92
															Ryegrass	601	1473.96	1473.96	777.324	777.324
															Ryegrass	602	1573.28		580.091	580.091
															fescue	603	1599.78	1599.78	1845.26	1845.26
															fescue	604	1615.89	1615.89	2159.6	2159.6
															Ryegrass	605	1402.25	529.906	529.906	1236.99
															Ryegrass	606		1060.4	1060.4	959.326
															fescue	607	1459.34	1459.34	1459.34	1655.27
															fescue	608	994.542	994.542	1847.04	1847.04
																mean	1394.06	1216.66	1242.68	1360.95
																	GDD
															Specie	Paddock	Flight_1	Flight_2	Flight_3	Flight_4
															fescue	201	128	209	54	183
															fescue	202	165	246	94	223
															Ryegrass	203	199	280	133	263
															Ryegrass	204	229	310	176	285
															Ryegrass	205	267	28	219	21
															Ryegrass	206	20	82	272	52
															fescue	207	54	135	325	89
															fescue	208	87	168	20	149
															Ryegrass	601	199	280	133	263
															Ryegrass	602	229		176	306
															fescue	603	128	209	54	183
															fescue	604	165	246	94	223
															Ryegrass	605	267	28	219	21
															Ryegrass	606	20	82	272	52
															fescue	607	54	135	325	89
															fescue	608	87	168	20	149
																mean	143.625	173.733	161.625	159.438
																	Days of regrowth
															Specie	Paddock	Flight_1	Flight_2	Flight_3	Flight_4
															fescue	201	7	12	3	10
															fescue	202	9	14	5	12
															Ryegrass	203	11	16	7	14
															Ryegrass	204	13	18	10	16
															Ryegrass	205	15	2	13	1
															Ryegrass	206	1		16	3
															fescue	207	3	8	19	5
															fescue	208	5	10	1	8
															Ryegrass	601	11	5	7	14
															Ryegrass	602	13	16	10	17
															fescue	603	7	12	3	10
															fescue	604	9	14	5	12
															Ryegrass	605	15	2	13	1
															Ryegrass	606	1	5	16	3
															fescue	607	3	8	19	5
															fescue	608	5	10	1	8
																mean	8	10.1333	9.25	8.6875
																	Days to target 2700
															Specie	Paddock	Flight_1	Flight_2	Flight_3	Flight_4
															fescue	201	14.1306	7.86223	12.8513	7.0108
															fescue	202	9.41942	1.02607	7.26942	0.696362
															Ryegrass	203	9.04112	5.22843	17.5193	2.89876
															Ryegrass	204	4.86986	1.60949	14.891	0.957404
															Ryegrass	205	4.73356	26.4587	9.88366	19.2719
															Ryegrass	206	3.73286	26.6286	8.09451	14.7669
															fescue	207	33.9863	9.85357	-1.56252	10.2582
															fescue	208	20.6248	10.313	15.0719	5.65266
															Ryegrass	601	7.00637	5.04834	18.8394	6.35127
															Ryegrass	602	4.22405	33.9863	19.024	4.89556
															fescue	603	9.93681	3.20198	9.03271	1.27436
															fescue	604	8.61622	3.03067	4.00781	-0.771735
															Ryegrass	605	2.94685	25.5309	20.2598	17.5231
															Ryegrass	606	1.50735	33.9863	22.8134	19.233
															fescue	607	33.9863	10.2523	1.91255	9.79772
															fescue	608	18.673	11.6995	10.1778	7.35481
																mean	11.7147	13.4823	11.8804	7.9482
																	DMD at 2700
															Specie	Paddock	Flight_1	Flight_2	Flight_3	Flight_4
															fescue	201	66.4428	66.4428	65.2783	65.2783
															fescue	202	66.8143	66.8143	65.7171	65.7171
															Ryegrass	203	74.404	74.404	77.8312	77.8312
															Ryegrass	204	75.6449	75.6449	77.4761	77.4761
															Ryegrass	205	76.6637	72.5552	72.5552	74.2296
															Ryegrass	206	73.7132	73.7132	73.7132	75.3029
															fescue	207	66.2996	66.2996	66.2996	66.0916
															fescue	208	66.9103	66.9103	66.8149	66.8149
															Ryegrass	601	74.404	74.404	75.4343	75.4343
															Ryegrass	602	76.4775		72.861	72.861
															fescue	603	66.8699	66.8699	65.5047	65.5047
															fescue	604	66.2667	66.2667	65.5347	65.5347
															Ryegrass	605	76.4685	72.5552	72.5552	75.479
															Ryegrass	606	73.7132	73.7132	73.7132	73.7763
															fescue	607	64.846	64.846	64.846	66.4179
															fescue	608	66.0751	66.0751	65.1315	65.1315
																mean	70.7509	69.8343	70.0791	70.5551
																	DMD at 14 days rotation
															Specie	Paddock	Flight_1	Flight_2	Flight_3	Flight_4
															fescue	201	67.7832	67.7832	66.6724	66.6724
															fescue	202	67.0217	67.0217	65.6308	65.6308
															Ryegrass	203	76.9377	76.9377	78.121	78.121
															Ryegrass	204	76.8247	76.8247	78.1461	78.1461
															Ryegrass	205	78.3181	79.1223	79.1223	77.6176
															Ryegrass	206	78.5707	78.5707	78.5707	76.267
															fescue	207	67.2681	67.2681	67.2681	66.4179
															fescue	208	68.8045	68.8045	66.449	66.449
															Ryegrass	601	76.9377	76.9377	78.121	78.121
															Ryegrass	602	76.8247		78.9578	78.9578
															fescue	603	67.0727	67.0727	65.5709	65.5709
															fescue	604	67.0217	67.0217	65.6308	65.6308
															Ryegrass	605	76.8832	79.1223	79.1223	77.6176
															Ryegrass	606	78.5707	78.5707	78.5707	76.267
															fescue	607	67.2681	67.2681	67.2681	66.4179
															fescue	608	67.9163	67.9163	65.3433	65.3433
																mean	72.5015	72.4162	72.4103	71.828
																	Leaf stage at 2700
															Specie	Paddock	Flight_1	Flight_2	Flight_3	Flight_4
															fescue	201	2.17028	2.17028	1.73081	1.73081
															fescue	202	1.42331	1.42331	1.07552	1.07552
															Ryegrass	203	3.3153	3.3153	4.47285	4.47285
															Ryegrass	204	3.8059	3.8059	4.19648	4.19648
															Ryegrass	205	4.49957	4.06303	4.06303	3.53661
															Ryegrass	206	3.58078	3.58078	3.58078	3.29715
															fescue	207	1.54811	1.54811	1.54811	1.51855
															fescue	208	3	3	1.37449	1.37449
															Ryegrass	601	3.3153	3.3153	4.04001	4.04001
															Ryegrass	602	3.38211		4.22398	4.22398
															fescue	603	1.34378	1.34378	1	1
															fescue	604	1.54865	1.54865	1	1
															Ryegrass	605	3.48674	4.06303	4.06303	4.07012
															Ryegrass	606	3.58078	3.58078	3.58078	4.03437
															fescue	607	1.81057	1.81057	1.81057	1.43704
															fescue	608	2.31654	2.31654	1.30537	1.30537
																mean	2.75798	2.72569	2.69161	2.64458
